# Supplementary material for: Risk factors for the progression of trachomatous scarring in a cohort of women in a trachoma low endemic district in Tanzania
Source: PLoS Negl Trop Dis. 2021 Nov 19;15(11):e0009914. doi: 10.1371/journal.pntd.0009914 (PMC8604323; doi:10.1371/journal.pntd.0009914)
Supplement: S2 File — (XLSX) [file pntd.0009914.s002.xlsx]

## Sheet: scars_prog_raw
IDNO	baseline age	Baseline TS grade	Follow-up TS grade	Scar progression 0=no 1=yes	household index	inside cooking fire 0=no 1=yes	Any formal education hh 0=no 1=yes	> 60 minutes from water source 0=no 1=yes	bicycle in house hold 0=no 1=yes	house has a latrine 0=no 1=yes	house has a mud roof 0=no 1=yes	N0 cell phone 0=no 1=yes
10102801	35	2	2	0	5	1	0	1	0	0	1	1
10113701	69	2	3	1	5	1	0	0	0	0	1	1
10122201	65	2	3	1	4	1	0	1	0	1	1	1
10128002	24	2	2	0	2	1	0	0	1	1	1	0
10132517	21	1	1	0	1	0	0	0	1	1	0	0
10136202	23	1	1	0	1	1	1	0	1	1	0	1
10136302	55	2	3	1	3	1	0	0	1	1	1	1
10146702	22	1	1	0	1	0	1	0	1	1	0	1
10149401	53	1	2	1	4	0	0	0	0	1	1	1
10161802	41	2	2	0	1	1	0	0	1	1	0	0
10200202	58	2	3	1	2	0	0	0	1	1	0	1
10201002	24	1	1	0	2	0	0	0	0	1	0	0
10201602	59	2	2	0	3	0	0	0	0	1	0	1
10206901	32	1	2	1	4	1	0	0	0	1	1	1
10207102	52	1	2	1	3	1	0	0	1	1	1	1
10218402	34	1	2	1	5	1	0	0	0	0	1	1
10219901	84	2	2	0	3	0	0	0	0	1	0	1
10224202	25	1	2	1	4	1	1	0	0	0	1	1
10224702	41	1	3	1	3	0	0	0	1	0	0	1
10230502	32	1	1	0	1	0	1	0	1	1	0	1
10232401	44	1	1	0	4	0	1	0	0	0	1	1
10236402	79	1	1	0	2	0	1	0	1	0	0	1
10260802	29	1	1	0	1	0	1	0	1	1	0	1
10273301	30	2	3	1	5	1	0	0	0	0	1	1
10278201	21	2	3	1	2	0	1	0	0	1	0	1
10300202	19	2	3	1	2	0	0	0	1	1	0	1
10300302	26	1	1	0	3	0	0	0	0	1	0	1
10300701	53	2	2	0	3	1	0	0	0	1	0	1
10308102	49	2	3	1	2	1	0	0	1	0	0	0
10308704	16	1	1	0	3	1	0	0	0	1	0	1
10308701	44	2	3	1	3	1	0	0	0	1	0	1
10308902	29	2	2	0	1	1	1	0	0	1	0	0
10313201	65	2	3	1	4	1	0	1	0	1	1	1
10313901	52	1	2	1	3	0	0	0	0	1	0	1
10336102	46	2	4	1	5	1	0	0	0	0	1	1
10337203	37	1	1	0	2	0	1	0	0	1	0	1
20106702	74	2	4	1	4	1	0	0	0	0	0	1
20113301	74	2	3	1	4	0	0	0	0	0	0	1
20113402	28	1	1	0	2	0	0	1	1	0	0	0
20113512	18	1	1	0	1	1	1	0	0	1	0	0
20113502	40	2	3	1	1	1	1	0	0	1	0	0
20116002	23	2	2	0	3	1	1	0	0	0	0	1
20131302	69	2	2	0	2	0	1	1	0	1	0	1
20132502	49	1	1	0	0	0	1	0	1	1	0	0
20136101	62	2	2	0	1	0	0	0	1	1	0	0
20136302	42	2	3	1	2	0	1	0	0	1	0	1
20142701	69	3	3	0	3	0	0	0	0	1	0	1
20145402	44	1	1	0	1	0	1	0	1	1	0	1
20149602	21	1	2	1	0	0	1	0	1	1	0	0
20176202	35	1	2	1	5	0	0	0	0	0	1	1
20177602	20	1	1	0	4	1	0	1	0	0	0	1
20178002	20	1	1	0	2	0	0	0	0	1	0	0
20200502	42	2	2	0	0	0	1	0	1	1	0	0
20201802	37	2	3	1	1	0	1	0	0	1	0	0
20216501	28	2	2	0	4	0	0	0	0	0	0	1
20219401	34	2	2	0	3	0	0	0	0	1	0	1
20219504	20	1	1	0	3	0	0	0	0	1	0	1
20224707	79	1	2	1	1	0	1	0	0	1	0	0
20230302	32	1	1	0	2	0	1	0	0	1	0	1
20234402	46	2	4	1	2	0	1	0	0	1	0	1
20248102	50	2	2	0	2	0	1	0	0	0	0	0
20249608	34	1	2	1	1	0	0	0	1	1	0	0
20280702	32	2	4	1	2	0	1	0	0	1	0	1
20280802	33	2	2	0	2	0	1	0	0	1	0	1
20288102	43	1	1	0	0	1	1	0	1	1	0	0
20290302	21	1	1	0	1	0	0	0	1	1	0	0
20290801	28	2	4	1	2	0	1	0	0	0	0	0
20291401	36	2	3	1	3	0	0	0	1	0	0	1
30100802	64	3	3	0	3	1	0	0	0	1	0	1
30101402	38	2	4	1	1	0	1	1	1	1	0	1
30106601	74	1	1	0	3	1	0	0	0	1	0	1
30107106	24	1	1	0	3	0	0	0	0	1	0	1
30112202	32	1	1	0	1	0	1	0	1	1	0	1
30114502	40	2	2	0	2	0	0	0	1	1	0	1
30114702	32	1	1	0	0	0	1	0	1	1	0	0
30117201	24	1	1	0	1	0	1	0	0	1	0	0
30118402	57	2	2	0	1	1	1	1	1	1	0	1
30124602	25	2	2	0	1	0	0	0	1	1	0	0
30125002	29	1	1	0	0	0	1	0	1	1	0	0
30125604	15	2	2	0	2	0	1	0	0	1	0	1
30142609	51	3	3	0	3	0	0	1	0	1	0	1
30169201	35	2	3	1	0	0	1	1	1	1	0	0
30171101	34	3	3	0	2	0	1	0	0	1	0	1
30180902	21	2	2	0	1	0	1	0	1	1	0	1
30181902	20	2	2	0	3	0	0	0	0	1	0	1
30182701	48	1	1	0	2	0	1	0	0	1	0	1
30200304	15	1	1	0	1	0	0	0	1	1	0	0
30205001	45	2	3	1	2	1	1	0	0	1	0	1
30206402	26	1	1	0	1	0	1	1	0	1	0	0
30207201	40	1	2	1	2	0	1	1	0	1	0	1
30208501	42	2	2	0	1	0	1	0	1	1	0	1
30208701	34	1	1	0	3	0	0	0	0	1	0	1
30209201	45	2	2	0	5	1	0	0	0	0	1	1
30212902	42	1	1	0	3	1	0	0	0	1	0	1
30218602	22	2	2	0	1	0	1	1	1	0	0	0
30220402	33	1	2	1	1	0	1	0	0	1	0	0
30225301	72	2	2	0	4	0	0	1	0	1	1	1
30230201	42	1	2	1	4	0	0	1	0	0	0	1
30236902	64	2	2	0	.	.	.	.	.	.	.	.
30237001	34	1	1	0	3	0	1	1	0	0	0	1
30242102	44	2	2	0	2	0	1	1	0	1	0	1
30242602	80	1	2	1	4	0	0	1	0	0	0	1
30248202	47	3	3	0	2	0	1	0	0	1	0	1
30251202	34	2	2	0	0	0	1	0	1	1	0	0
30267802	20	1	2	1	1	0	0	1	1	1	0	0
30274102	21	1	2	1	1	0	1	0	0	1	0	0
30307001	54	2	2	0	2	0	1	1	0	1	0	1
30307701	74	2	2	0	5	1	0	0	0	0	1	1
30309102	56	2	2	0	5	0	0	0	0	0	1	1
30309202	28	2	3	1	4	1	0	0	0	0	0	1
30310102	64	3	3	0	4	1	1	1	0	0	1	1
30311701	21	2	2	0	2	0	1	0	0	1	0	1
30313202	28	2	2	0	2	0	1	0	0	1	0	1
30319801	34	1	1	0	3	0	0	1	0	1	0	1
30324201	69	1	1	0	1	0	0	1	1	1	0	0
30336301	82	2	2	0	3	1	0	0	0	1	0	1
30361602	22	2	2	0	0	0	1	0	1	1	0	0
40111702	34	1	2	1	4	0	1	1	0	0	1	1
40119801	59	3	3	0	5	1	0	0	0	0	1	1
40120601	61	3	3	0	4	1	0	1	0	0	0	1
40125301	74	3	4	1	5	0	0	1	0	0	1	1
40130802	30	3	3	0	2	0	0	0	1	1	0	1
40139102	25	1	1	0	2	0	1	0	1	0	0	1
50100401	43	2	2	0	3	0	0	1	0	1	0	1
50103702	28	2	2	0	2	1	0	0	1	1	1	0
50104701	61	2	2	0	3	0	0	0	0	1	0	1
50111601	54	1	1	0	4	1	0	0	0	1	1	1
50126202	39	2	2	0	0	0	1	1	1	1	0	0
50127302	46	2	2	0	1	0	1	0	1	0	0	0
50127902	21	2	3	1	1	0	1	1	0	1	0	0
50139202	26	1	1	0	0	0	1	0	1	1	0	0
50143105	16	2	2	0	2	0	1	0	1	1	1	1
50165902	24	1	1	0	1	0	1	1	1	1	0	1
50183101	34	2	2	0	4	0	0	0	0	0	0	1
60116202	38	1	0	0	0	0	1	1	1	1	0	0
60116802	59	2	3	1	2	0	1	1	0	1	0	1
60117602	56	3	4	1	4	1	0	1	0	1	1	1
60120602	32	2	3	1	3	0	1	1	0	0	0	1
60129002	30	2	3	1	1	0	1	1	1	1	0	1
60130802	25	1	1	0	3	0	0	0	0	1	0	1
60136402	59	3	3	0	3	1	0	1	1	1	1	1
60209302	45	2	2	0	1	0	0	1	1	1	0	0
60210202	38	1	1	0	0	0	1	1	1	1	0	0
60210702	23	2	2	0	2	0	0	1	1	0	0	0
60213301	59	1	2	1	5	1	0	0	0	0	1	1
60219309	35	1	1	0	1	0	0	0	1	1	0	0
60220801	72	3	3	0	4	0	0	1	0	0	0	1
60224701	54	1	3	1	5	1	0	1	0	0	1	1
60225201	89	3	3	0	5	1	0	1	0	0	1	1
60225701	72	1	2	1	3	0	0	1	0	1	0	1
60228802	16	1	1	0	3	0	1	0	0	0	0	1
60230601	69	2	3	1	4	1	0	0	0	1	1	1
60230901	49	2	3	1	1	1	1	0	1	1	1	0
60237901	28	1	2	1	5	0	0	1	0	0	1	1
60258401	74	2	2	0	3	0	0	0	0	1	0	1
60260102	22	3	3	0	2	1	0	1	1	1	0	1
60261501	66	1	2	1	4	1	0	1	0	1	1	1
60294602	19	1	1	0	1	0	0	0	1	1	0	0
70101002	26	3	3	0	0	0	1	0	1	1	0	0
70101402	46	2	2	0	1	0	1	0	1	1	0	1
70103502	64	1	2	1	5	1	0	0	0	0	1	1
70103702	42	1	2	1	3	1	1	0	0	0	0	1
70104201	44	3	3	0	3	0	0	0	0	1	0	1
70108405	22	1	1	0	3	0	0	0	0	1	0	1
70108801	31	1	1	0	1	0	1	0	1	0	0	0
70109602	38	1	1	0	1	0	1	0	1	1	0	1
70109802	42	1	1	0	3	1	1	0	0	1	1	1
70110802	44	2	3	1	3	0	0	0	0	1	0	1
70111701	42	1	2	1	2	0	1	0	0	0	0	0
70112601	74	2	4	1	3	0	0	0	0	1	0	1
70121602	41	1	3	1	1	0	1	0	1	1	0	1
70122402	28	2	3	1	0	0	1	0	1	1	0	0
70123901	54	2	2	0	3	1	0	0	0	1	0	1
70127102	30	1	1	0	1	0	1	0	0	1	0	0
70130501	50	1	2	1	1	0	1	0	1	1	0	1
70185002	20	1	2	1	2	0	1	0	0	0	0	0
70189401	52	2	3	1	3	0	0	0	0	1	0	1
70200603	24	3	3	0	0	0	1	0	1	1	0	0
70201705	28	1	1	0	1	0	1	0	0	1	0	0
70211602	27	2	2	0	0	0	1	0	1	1	0	0
70214502	38	2	3	1	3	1	0	0	0	1	0	1
70214702	20	1	1	0	3	0	1	0	0	0	0	1
70218002	68	2	2	0	0	0	1	0	1	1	0	0
70221101	64	2	3	1	3	0	0	0	0	1	0	1
70226702	53	1	2	1	2	0	0	1	1	1	0	1
70227002	24	2	2	0	1	0	1	0	1	1	0	1
70227201	51	2	2	0	0	0	1	1	1	1	0	0
70231202	39	1	2	1	0	0	1	0	1	1	0	0
70233002	29	1	1	0	2	0	0	0	1	0	0	0
70235801	76	3	3	0	3	0	0	0	0	1	0	1
70240502	36	1	1	0	1	0	1	0	1	0	0	0
70247202	68	3	4	1	4	1	0	0	0	1	1	1
70252301	40	2	2	0	1	0	1	0	1	1	0	1
70266301	43	3	3	0	2	0	1	0	0	1	0	1
70290301	29	1	2	1	2	0	1	0	0	1	0	1
80124201	65	2	2	0	2	0	1	0	1	0	0	1
80125002	24	2	2	0	1	0	0	0	1	1	0	0
80127901	43	2	3	1	4	1	1	0	0	0	1	1
80131001	39	1	1	0	2	0	0	0	0	1	0	0
80131301	46	1	1	0	4	0	0	0	0	0	0	1
80132002	52	1	3	1	5	1	0	0	0	0	1	1
80154501	33	1	2	1	1	0	1	0	1	1	0	1
80160802	59	2	2	0	4	1	0	0	0	1	1	1
80161302	54	1	1	0	4	0	0	0	0	0	0	1
80172402	29	1	2	1	2	0	0	0	1	1	0	1
80179401	25	1	3	1	3	0	0	0	1	0	0	1
80184101	39	1	1	0	3	0	1	0	0	0	0	1
80207302	39	1	1	0	0	0	1	0	1	1	0	0
80207801	35	2	2	0	4	0	0	0	0	0	0	1
80208002	34	1	2	1	0	0	1	0	1	1	0	0
80208602	36	2	2	0	1	0	1	1	1	1	0	1
80212402	23	2	3	1	1	0	1	0	1	1	0	1
80212501	56	3	3	0	3	0	0	0	1	0	0	1
80213001	42	2	3	1	2	0	1	0	0	0	0	0
80218702	38	1	1	0	2	0	0	1	1	1	0	1
80219902	42	3	3	0	2	1	0	0	1	0	0	0
80221402	28	2	2	0	3	1	0	0	1	0	0	1
80225902	40	2	2	0	2	1	0	0	1	1	0	1
80227202	67	2	2	0	4	0	0	0	0	0	0	1
80227801	48	1	1	0	3	0	1	0	0	0	0	1
80228002	29	1	1	0	1	0	0	0	1	1	0	0
80232102	30	1	1	0	0	0	1	0	1	1	0	0
80236402	34	1	1	0	3	0	0	0	1	0	0	1
80240102	25	1	1	0	3	0	0	0	1	0	0	1
80247404	30	1	1	0	3	1	0	0	0	1	0	1
80249401	34	1	1	0	4	1	0	0	0	1	1	1
80251002	47	1	2	1	2	0	1	0	1	0	0	1
80267102	23	1	1	0	2	0	1	0	0	1	0	1
80278702	29	2	3	1	2	0	1	0	0	0	0	0
80279502	21	1	1	0	3	1	0	0	0	1	0	1
80279501	44	2	2	0	3	1	0	0	0	1	0	1
80300902	22	2	2	0	1	1	1	0	1	0	0	0
80308402	26	1	1	0	1	0	1	0	0	1	0	0
80309801	43	2	2	0	1	1	1	0	0	1	0	0
80313502	32	1	2	1	1	0	0	0	1	1	0	0
80315201	72	2	2	0	2	1	1	0	0	1	0	1
80315302	36	1	1	0	1	0	0	0	1	1	0	0
80319101	30	1	1	0	2	0	0	0	1	1	0	1
80321902	32	2	2	0	2	1	1	0	0	1	0	1
80323701	35	1	1	0	3	0	0	1	0	1	0	1
80326801	64	3	3	0	5	1	0	0	0	0	1	1
80330101	24	1	1	0	3	1	1	0	0	1	1	1
80333502	27	2	2	0	4	0	0	0	0	0	0	1
80343001	48	3	4	1	2	1	1	1	0	1	0	1
80348502	64	2	2	0	4	1	1	1	0	0	1	1
80349601	40	2	3	1	1	0	1	1	0	1	0	0
80372201	59	2	2	0	3	0	0	0	0	1	0	1
90101902	38	1	2	1	2	1	1	0	0	0	0	0
90103402	48	2	3	1	2	0	0	1	1	0	0	0
90106201	66	2	2	0	3	0	0	0	0	1	0	1
90108802	36	2	2	0	1	0	1	0	0	1	0	0
90123401	24	1	1	0	3	1	0	0	0	1	0	1
90124302	62	2	2	0	3	0	0	0	0	1	0	1
90132801	25	2	2	0	3	0	0	0	0	1	0	1
90136202	49	3	3	0	4	1	0	0	0	0	0	1
90137102	35	2	2	0	4	0	0	0	0	1	1	1
90137405	18	1	1	0	1	0	1	0	1	1	0	1
90138102	44	2	2	0	3	0	0	0	0	1	0	1
90138301	59	2	3	1	.	.	.	.	.	.	.	.
90138902	44	2	3	1	3	0	0	0	0	1	0	1
90144902	40	2	2	0	3	0	0	0	0	1	0	1
90148401	75	3	3	0	3	1	0	0	0	1	0	1
90150602	44	2	3	1	3	0	0	0	0	1	0	1
90160601	36	1	2	1	1	0	1	0	1	1	0	1
90177901	38	1	1	0	2	1	1	0	0	1	0	1
90181502	28	1	1	0	4	1	0	0	0	1	1	1
90207602	72	2	2	0	3	1	0	0	0	1	0	1
90211901	50	2	2	0	2	0	0	0	1	1	0	1
90217003	19	1	1	0	1	1	0	0	1	1	0	0
90226201	45	2	2	0	2	0	0	1	1	1	0	1
90228101	54	3	3	0	4	1	0	0	0	0	0	1
90231002	32	2	2	0	0	0	1	0	1	1	0	0
90231401	44	2	2	0	2	1	1	0	0	1	0	1
90238302	44	1	0	0	0	0	1	0	1	1	0	0
90249001	41	2	3	1	2	0	1	0	0	1	0	1
90266201	26	1	1	0	2	0	1	0	0	1	0	1
90266801	23	2	3	1	3	1	0	0	0	1	0	1
90269201	30	2	2	0	3	1	1	0	0	0	0	1
90278602	23	2	2	0	4	1	0	0	0	0	0	1
100107001	34	1	2	1	4	1	0	1	0	0	0	1
100111403	15	2	3	1	3	0	0	1	0	1	0	1
100115902	64	2	2	0	4	1	0	1	0	1	1	1
100136602	36	1	2	1	1	0	0	0	1	1	0	0
100140502	24	1	1	0	2	1	1	0	0	1	0	1
100140902	30	1	4	1	3	1	0	0	1	1	1	1
100141501	50	3	3	0	1	0	1	0	1	1	0	1
100145502	29	1	1	0	2	0	1	0	0	1	0	1
100145605	30	2	2	0	0	0	1	0	1	1	0	0
100146401	43	2	3	1	2	1	0	0	1	1	0	1
110108802	36	1	2	1	2	1	1	0	0	1	0	1
110109602	26	2	2	0	0	0	1	0	1	1	0	0
110113402	74	1	2	1	2	0	1	0	0	1	0	1
110115901	54	2	3	1	3	0	0	1	0	1	0	1
110116801	45	3	3	0	3	1	1	0	0	0	0	1
110141501	30	3	3	0	2	0	1	0	0	0	0	0
110142302	24	2	3	1	1	0	1	0	1	1	0	1
110144902	27	2	4	1	3	1	0	0	0	1	0	1
110144901	74	2	3	1	3	1	0	0	0	1	0	1
110148202	24	2	2	0	1	0	1	0	0	1	0	0
110148803	21	1	3	1	2	0	1	0	0	1	0	1
110151402	42	3	3	0	0	0	1	0	1	1	0	0
110153901	24	1	1	0	2	0	1	0	0	1	0	1
110154102	49	2	2	0	3	0	0	0	0	0	0	0
110154201	49	2	3	1	2	0	1	0	0	0	0	0
110155901	58	1	1	0	2	0	1	1	0	1	0	1
110161002	30	2	2	0	1	0	1	0	0	1	0	0
110161602	39	3	3	0	2	0	1	0	0	1	0	1
110191802	24	1	1	0	2	1	1	0	0	1	0	1
110195302	25	2	3	1	3	1	1	0	0	0	0	1
110218102	44	2	4	1	2	0	1	0	0	1	0	1
110223601	40	3	3	0	3	0	0	0	0	1	0	1
110230502	51	3	4	1	1	1	1	0	1	1	0	1
110241202	39	1	2	1	1	0	1	0	0	1	0	0
110242201	44	1	3	1	2	1	0	0	1	1	0	1
110242405	27	2	3	1	0	0	1	0	1	1	0	0
110242702	26	1	1	0	1	0	1	0	0	1	0	0
110249601	41	2	3	1	4	0	0	0	0	0	0	1
110250101	38	1	1	0	4	0	0	0	0	0	0	1
110250402	41	1	1	0	0	0	1	0	1	1	0	0
110266802	32	1	2	1	1	0	0	0	1	1	0	0
110268101	64	2	4	1	3	0	0	0	0	1	0	1
110277701	34	1	3	1	3	1	0	0	0	1	0	1
110306602	39	1	2	1	1	0	1	1	0	1	0	0
110312202	59	2	3	1	3	0	0	1	1	0	0	1
110313701	48	1	2	1	3	1	1	1	0	1	1	1
110313802	18	2	3	1	3	1	1	1	0	0	0	1
110324302	24	3	3	0	3	0	0	1	0	0	0	0
110325802	62	3	4	1	4	1	0	1	0	0	0	1
110331502	44	1	3	1	4	1	0	1	0	0	0	1
110365602	20	2	2	0	4	1	0	1	0	0	0	1
110366102	49	1	3	1	1	0	1	1	1	1	0	1
110370302	29	2	2	0	2	0	0	1	0	1	0	0
110371501	29	3	3	0	2	0	0	1	0	1	0	0
110372102	17	1	1	0	0	0	1	1	1	1	0	0
110372501	22	1	2	1	3	0	1	1	0	0	0	1
120113915	30	1	1	0	2	0	0	0	1	1	0	1
120114302	34	1	1	0	0	0	1	0	1	1	0	0
120158502	69	2	2	0	2	1	1	1	0	1	0	1
120158601	85	2	2	0	3	1	0	0	0	1	0	1
120174402	27	1	2	1	2	0	0	0	0	1	0	0
120187603	76	2	2	0	2	1	0	0	1	1	0	1
120234102	40	1	1	0	1	0	1	0	0	1	0	0
120236702	53	3	4	1	0	0	1	0	1	1	0	0
120241304	21	1	1	0	3	0	0	0	0	1	0	1
120246402	34	3	3	0	2	0	0	0	1	1	0	1
120269201	25	1	1	0	2	0	0	0	1	1	0	1
120270102	40	1	2	1	1	0	1	0	1	1	0	1
120291501	21	1	2	1	2	0	1	0	0	1	0	1
130100301	33	2	3	1	2	1	0	0	0	1	0	0
130102002	44	2	2	0	2	0	0	1	1	1	0	1
130102302	31	1	1	0	2	0	0	0	1	1	0	1
130105401	26	1	1	0	1	0	1	1	0	1	0	0
130105501	20	2	3	1	2	1	1	1	0	1	0	1
130112702	29	2	3	1	3	0	0	1	1	0	0	1
130113601	34	2	3	1	3	0	0	0	0	1	0	1
130114102	49	2	2	0	0	0	1	0	1	1	0	0
130123402	29	3	3	0	3	0	0	1	1	0	0	1
130124502	30	2	2	0	2	0	0	1	1	0	0	0
130124603	24	1	3	1	3	0	1	1	0	0	0	1
130125203	24	2	3	1	2	0	1	1	0	1	0	1
130125902	57	2	3	1	4	0	0	0	0	1	1	1
130130502	32	1	3	1	2	0	0	1	1	1	0	1
130136202	34	1	1	0	3	0	1	1	0	0	0	1
130142502	46	1	2	1	2	0	0	0	1	1	0	1
130143202	33	1	2	1	2	1	0	0	1	0	0	0
130144502	50	3	3	0	3	0	0	0	0	1	0	1
130156102	28	1	3	1	0	0	1	1	1	1	0	0
130201602	46	1	1	0	0	0	1	0	1	1	0	0
130206402	64	1	1	0	3	0	0	0	0	1	0	1
130212002	21	1	1	0	3	0	0	0	0	1	0	1
130218702	25	1	1	0	0	0	1	0	1	1	0	0
130221202	26	1	1	0	2	1	1	0	0	1	0	1
130224109	26	3	3	0	2	1	1	0	0	1	0	1
130231401	61	2	3	1	3	0	0	0	0	1	0	1
130231501	54	3	3	0	2	1	1	0	0	1	0	1
130237106	37	3	3	0	3	1	0	0	0	1	0	1
130238402	74	2	2	0	2	0	0	0	0	1	0	0
130255702	59	2	3	1	3	1	0	0	0	1	0	1
130261802	24	1	1	0	3	1	0	0	1	1	1	1
130276601	30	1	1	0	4	1	0	0	0	1	1	1
130300902	51	3	4	1	2	0	1	0	0	1	0	1
130307202	40	2	2	0	0	0	1	0	1	1	0	0
130312901	94	3	3	0	4	1	0	0	0	0	0	1
130316402	52	2	2	0	3	0	0	0	0	1	0	1
130320002	84	2	2	0	0	0	1	0	1	1	0	0
130324502	20	1	1	0	2	1	0	0	0	1	0	0
130344802	32	2	2	0	0	0	1	0	1	1	0	0
130365701	25	2	2	0	2	0	1	0	0	1	0	1
130368202	45	1	1	0	2	0	1	0	0	0	0	0
140100601	32	3	3	0	2	1	0	0	1	1	0	1
140103002	24	2	2	0	0	0	1	0	1	1	0	0
140106402	40	1	2	1	1	1	1	0	1	1	0	1
140115702	22	1	1	0	2	0	1	1	0	1	0	1
140115902	29	2	3	1	2	0	1	0	0	1	0	1
140117802	63	3	3	0	3	0	0	0	0	1	0	1
140118702	26	2	2	0	0	0	1	0	1	1	0	0
140132202	36	2	3	1	2	0	1	0	0	1	0	1
140132603	19	1	1	0	4	1	0	0	0	0	0	1
140134801	44	1	1	0	3	0	0	0	0	1	0	1
140135902	84	2	2	0	4	1	0	1	0	0	0	1
140136202	24	1	1	0	2	0	0	1	1	0	0	0
140137002	42	2	2	0	1	0	1	1	1	1	0	1
140157401	51	3	3	0	2	0	1	0	0	1	0	1
150105002	23	1	3	1	1	0	1	0	1	1	0	1
150122002	46	2	2	0	0	0	1	0	1	1	0	0
150130201	30	2	2	0	4	1	0	0	0	1	1	1
150144301	35	1	1	0	0	0	1	1	1	1	0	0
150148202	44	2	2	0	0	0	1	1	1	1	0	0
150148302	40	2	2	0	1	0	1	1	1	1	0	1
150151602	27	1	1	0	1	0	1	0	1	1	0	1
150156102	39	2	2	0	0	1	1	1	1	1	0	0
150160102	50	1	1	0	2	1	1	0	0	1	1	0
150166202	21	1	2	1	3	0	0	1	0	1	0	1
150177001	50	3	4	1	3	1	0	1	0	1	0	1
160104202	19	1	1	0	1	0	1	0	0	1	0	0
160115902	49	2	3	1	2	0	1	0	0	1	0	1
160125302	26	2	4	1	1	0	1	0	1	1	0	1
160126402	41	3	4	1	0	0	1	0	1	1	0	0
160127801	80	2	3	1	3	1	0	0	0	1	0	1
160133502	33	2	2	0	0	0	1	0	1	1	0	0
160141702	29	1	0	0	0	0	1	0	1	1	0	0
160146702	32	1	3	1	2	0	1	0	0	1	0	1
160152605	16	1	1	0	1	0	0	0	1	1	0	0
160153001	64	2	3	1	3	0	0	0	0	1	0	1
160153101	54	1	2	1	4	1	0	0	0	1	1	1
160165902	43	1	1	0	4	1	0	1	0	1	1	1
160200402	37	2	3	1	3	0	1	0	0	0	0	1
160200902	64	1	3	1	3	1	0	0	0	1	0	1
160202602	28	1	2	1	0	0	1	0	1	1	0	0
160203101	44	1	1	0	0	0	1	0	1	1	0	0
160203201	64	2	2	0	3	0	0	0	0	0	0	0
160205501	42	1	1	0	2	0	1	0	0	1	0	1
160206102	42	1	1	0	1	1	1	0	1	1	0	1
160210901	46	3	3	0	2	0	1	0	0	1	0	1
160212902	22	1	2	1	1	0	0	0	1	1	0	0
160214502	38	1	3	1	4	1	1	0	0	0	1	1
160220101	58	1	2	1	1	0	1	0	0	1	0	0
160220801	37	1	1	0	2	0	1	0	0	0	0	0
160226602	32	2	3	1	3	0	1	0	0	0	0	1
160231902	72	1	2	1	3	0	1	1	0	0	0	1
160239201	41	2	3	1	2	0	1	0	0	1	0	1
160265901	57	1	1	0	3	0	0	0	1	0	0	1
160271201	30	3	4	1	3	0	1	0	0	0	0	1
180206501	47	2	3	1	2	0	1	0	0	1	0	1
180206801	45	3	3	0	2	0	1	1	0	1	0	1
180209302	21	1	3	1	1	0	1	1	0	1	0	0
180216502	78	1	1	0	0	0	1	1	1	1	0	0
180216802	55	1	2	1	1	0	0	1	1	1	0	0
180217302	57	2	2	0	0	0	1	1	1	1	0	0
180229602	45	1	1	0	2	0	0	1	1	1	0	1
180232402	34	3	3	0	4	0	0	0	0	0	0	1
190101202	39	1	1	0	1	0	1	0	1	1	0	1
190101302	46	1	3	1	0	0	1	0	1	1	0	0
190102702	68	2	2	0	3	0	0	0	0	1	0	1
190105302	41	1	1	0	0	0	1	0	1	1	0	0
190110105	16	1	1	0	0	0	1	0	1	1	0	0
190110501	55	1	2	1	4	1	0	0	0	1	1	1
190114402	51	3	3	0	0	0	1	0	1	1	0	0
190118001	38	3	3	0	1	0	1	0	1	1	0	1
190121102	40	3	4	1	1	0	0	0	1	1	0	0
190125502	43	3	3	0	0	0	1	0	1	1	0	0
190131102	42	2	2	0	1	0	1	0	0	1	0	0
190135502	63	3	4	1	3	0	0	0	0	1	0	1
190141002	44	1	2	1	1	0	1	0	0	1	0	0
190202502	38	1	1	0	1	0	1	0	1	1	0	1
190211302	57	2	2	0	1	0	0	0	1	1	0	0
190220102	58	2	2	0	0	0	1	0	1	1	0	0
190231701	63	1	1	0	2	0	0	0	0	1	0	0
190232202	44	3	3	0	2	1	1	0	0	1	0	1
190240902	63	3	3	0	2	1	1	0	0	1	0	1
190245802	64	1	1	0	2	0	0	0	0	1	0	0
190260001	45	1	1	0	1	0	1	0	1	1	0	1
200100601	68	3	4	1	2	1	0	0	1	1	1	0
200102202	23	2	3	1	3	1	0	0	1	1	1	1
200102403	35	3	4	1	3	1	0	0	0	1	1	0
200104302	38	1	2	1	4	1	1	0	0	0	1	1
200104702	22	3	3	0	1	0	0	0	1	1	0	0
200106102	35	2	3	1	2	0	1	0	0	1	0	1
200107701	54	2	2	0	3	0	0	0	0	1	0	1
200108102	34	2	4	1	1	0	0	0	1	1	0	0
200110802	39	2	3	1	1	0	0	0	1	1	0	0
200112402	37	2	2	0	0	0	1	1	1	1	0	0
200116102	43	1	1	0	4	1	0	1	0	1	1	1
200116501	85	2	2	0	3	0	0	1	0	1	0	1
200122102	59	2	2	0	1	1	1	0	1	1	1	0
200123502	20	1	1	0	1	0	1	0	0	1	0	0
200205404	25	1	1	0	4	0	0	0	0	0	0	1
200208901	71	1	2	1	2	0	0	0	0	1	0	0
200213202	48	1	2	1	5	1	0	0	0	0	1	1
200216202	27	1	1	0	2	0	1	0	0	1	0	1
200219201	23	2	2	0	2	0	0	0	1	1	0	1
200220002	63	1	1	0	2	0	0	0	1	1	0	1
200221702	50	2	2	0	2	1	0	0	1	1	1	0
200225802	40	1	2	1	3	1	0	0	0	1	1	0
200227001	34	2	3	1	1	0	1	0	0	1	0	0
200227105	17	1	1	0	3	0	0	0	0	1	0	1
200241101	21	2	2	0	1	0	1	0	1	1	0	1
200301502	27	1	1	0	1	0	0	0	1	1	0	0
200302908	21	1	1	0	0	0	1	0	1	1	0	0
200303302	27	1	1	0	2	0	0	0	0	1	0	0
200304701	73	1	1	0	3	0	0	0	0	1	0	1
200306702	63	3	3	0	3	1	0	0	0	1	0	1
200306802	28	2	2	0	0	0	1	0	1	1	0	0
200313902	50	1	1	0	0	0	1	0	1	1	0	0
200316102	27	2	2	0	0	0	1	0	1	1	0	0
200316501	51	1	1	0	4	1	0	0	0	1	1	1
200320603	21	1	1	0	2	1	1	0	0	1	1	0
200321102	65	1	2	1	2	1	0	0	1	1	1	0
200321302	56	3	3	0	0	0	1	0	1	1	0	0
200322101	58	2	3	1	3	1	1	0	0	1	1	1
200322902	55	1	1	0	3	0	0	0	0	0	0	0
200323202	45	1	2	1	0	1	1	0	1	1	0	0
200326702	48	3	3	0	0	0	1	0	1	1	0	0
200327001	63	2	2	0	3	0	0	0	0	1	0	1
200331201	31	1	1	0	3	0	0	0	0	1	0	1
210100401	49	2	2	0	1	0	1	0	0	1	0	0
210101302	40	1	2	1	3	0	1	0	0	0	0	1
210101702	23	2	2	0	2	0	1	0	0	1	0	1
210105203	34	3	3	0	2	0	1	0	0	1	0	1
210105502	35	1	1	0	1	0	1	0	0	1	0	0
210112202	50	2	2	0	2	0	1	0	0	1	0	1
210124402	29	1	2	1	2	0	1	0	0	1	0	1
210124504	16	1	2	1	0	0	1	0	1	1	0	0
210124702	35	3	3	0	1	0	1	0	0	1	0	0
210126401	59	3	3	0	3	0	0	0	0	1	0	1
210126601	41	2	2	0	2	0	1	0	0	1	0	1
210127001	85	2	3	1	3	1	0	0	0	1	0	1
210128402	24	3	3	0	2	0	1	0	0	1	0	1
210129202	49	2	2	0	0	1	1	0	1	1	0	0
210201903	22	1	2	1	3	0	0	0	0	1	0	1
210207902	40	2	2	0	1	0	1	0	1	1	0	1
210212301	82	1	4	1	3	0	0	0	0	1	0	1
210212602	42	2	2	0	3	1	0	0	0	1	0	1
210213701	60	1	1	0	1	0	1	0	0	1	0	0
210216001	55	1	1	0	2	1	1	0	0	1	0	1
210222204	20	2	2	0	2	0	1	0	0	1	0	1
210223701	50	1	1	0	0	1	1	0	1	1	0	0
210224102	57	2	3	1	2	0	1	0	0	1	0	1
210225202	59	1	2	1	1	0	1	0	0	1	0	0
210228602	36	3	3	0	1	0	1	0	0	1	0	0
210228702	22	1	1	0	1	0	1	0	0	1	0	0
210232201	63	2	2	0	2	1	0	0	1	1	0	1
260106303	70	1	1	0	4	1	0	1	0	1	1	1
260106801	63	1	2	1	3	1	0	1	1	1	1	1
260108605	24	2	2	0	3	0	1	0	0	0	0	1
260113901	62	1	1	0	2	0	0	0	1	1	0	1
260114004	16	1	1	0	1	0	1	0	0	1	0	0
260114102	25	1	1	0	1	0	1	0	0	1	0	0
260115403	22	3	3	0	1	1	1	0	1	0	0	0
260116001	30	2	2	0	4	1	0	0	0	0	0	1
260116302	32	1	3	1	3	0	0	1	1	0	0	1
260122202	37	2	2	0	0	0	1	0	1	1	0	0
260123402	44	2	4	1	3	1	0	0	1	0	0	1
260125902	50	2	2	0	4	0	0	0	0	0	0	1
260129102	21	2	2	0	2	0	0	1	0	1	0	0
260154501	40	1	1	0	3	0	0	0	0	1	0	1
260154902	31	2	3	1	2	0	1	0	0	1	0	1
260159401	24	1	1	0	3	0	0	1	0	1	0	1
260208502	47	1	1	0	3	1	1	0	1	0	1	1
260213702	62	3	3	0	3	0	0	0	0	1	0	1
260223001	52	1	2	1	2	1	1	0	0	1	0	1
260226101	68	2	2	0	3	0	0	0	0	1	0	1
260226502	44	3	3	0	1	0	0	1	1	1	0	0
260234802	28	2	4	1	4	1	0	0	0	1	1	1
260242001	49	2	3	1	4	0	0	0	0	1	1	1
270104102	19	3	3	0	0	0	1	0	1	1	0	0
270106702	38	1	2	1	0	0	1	1	1	1	0	0
270109202	48	1	1	0	0	0	1	0	1	1	0	0
270114101	41	2	2	0	2	0	0	1	1	1	0	1
270114302	67	3	3	0	1	0	1	1	1	1	0	1
270114801	45	1	2	1	1	0	0	1	1	1	0	0
270116801	25	2	2	0	2	0	0	1	1	1	0	1
270118101	42	2	2	0	2	0	1	1	1	0	0	1
270118502	72	3	3	0	4	1	0	1	0	0	0	1
280100202	50	1	1	0	1	0	0	0	1	1	0	0
280104301	85	3	3	0	4	1	0	0	0	1	1	1
280105601	65	2	2	0	2	0	0	0	0	1	0	0
280108102	36	1	1	0	2	0	1	0	1	0	0	1
280109102	70	1	2	1	4	1	0	0	0	0	0	1
280110001	70	2	2	0	3	0	0	0	0	1	0	1
280110302	70	3	3	0	0	0	1	0	1	1	0	0
280111302	76	1	1	0	2	0	0	0	0	1	0	0
280117302	44	1	2	1	0	0	1	0	1	1	0	0
280118201	70	2	3	1	3	1	0	0	0	1	0	1
280118602	35	1	1	0	1	0	1	0	1	1	0	1
280119002	40	1	2	1	2	0	0	0	1	1	0	1
280123102	40	1	2	1	0	0	1	0	1	1	0	0
280123302	28	2	2	0	0	0	1	0	1	1	0	0
280128102	57	2	2	0	0	0	1	0	1	1	0	0
280129402	45	2	4	1	0	0	1	0	1	1	0	0
280129902	39	1	1	0	0	0	1	0	1	1	0	0
280130002	28	2	2	0	2	1	1	0	0	0	0	0
280200102	45	1	1	0	2	1	1	0	1	1	1	1
280205702	28	1	1	0	1	0	1	0	0	1	0	0
280219202	40	1	1	0	1	1	1	0	1	1	0	1
280226601	76	3	4	1	3	0	0	0	0	1	0	1
280233401	56	1	2	1	4	1	0	0	0	0	0	1
280247402	60	3	3	0	2	1	1	0	0	1	0	1
280300202	26	2	2	0	0	0	1	0	1	1	0	0
280300302	32	2	4	1	0	0	1	0	1	1	0	0
280300402	30	3	3	0	2	0	1	0	0	1	0	1
280301802	24	2	3	1	2	1	0	0	1	1	0	1
280302202	25	1	2	1	2	0	0	0	1	0	0	0
280302603	60	3	3	0	1	0	0	0	1	1	0	0
280304102	26	1	1	0	2	0	1	0	0	0	0	0
280315202	24	1	1	0	2	.	1	0	0	1	0	1
280315402	55	1	1	0	1	0	0	0	1	1	0	0
280315902	33	2	2	0	1	0	1	0	0	1	0	0
280316102	22	3	3	0	1	0	0	0	1	1	0	0
280318204	25	1	1	0	1	0	0	0	1	1	0	0
280326102	55	1	1	0	2	0	0	0	1	1	0	1
280326602	30	1	1	0	1	0	0	0	1	1	0	0
280326702	16	2	2	0	.	0	1	0	1	.	0	1
280327302	21	1	2	1	.	0	0	0	1	.	0	1
280330401	75	1	2	1	4	0	0	0	0	0	0	1
280332902	23	1	1	0	0	0	1	1	1	1	0	0
280333401	39	2	2	0	1	0	0	1	1	1	0	0
290100902	28	2	2	0	0	0	1	0	1	1	0	0
290101002	40	2	3	1	2	1	1	0	0	1	0	1
290101502	38	1	2	1	2	0	1	0	0	1	0	1
290101902	41	2	3	1	0	0	1	0	1	1	0	0
290104102	60	3	3	0	0	0	1	0	1	1	0	0
290107002	61	2	2	0	0	0	1	0	1	1	0	0
290112801	60	2	2	0	4	1	0	0	0	1	1	1
290114702	44	2	2	0	4	0	1	1	0	0	1	1
290117102	26	2	3	1	1	0	0	0	1	1	0	0
290123701	62	2	2	0	3	0	0	0	0	1	0	1
290124701	37	2	2	0	0	1	1	1	1	1	0	0
290126001	70	2	3	1	3	0	0	1	0	1	0	1
290126202	35	2	3	1	0	0	1	1	1	1	0	0
290127701	50	1	1	0	0	0	1	0	1	1	0	0
290300201	57	2	2	0	3	0	0	0	0	1	0	1
290300402	70	2	3	1	3	1	0	0	0	1	0	1
290300601	35	2	2	0	3	1	1	0	0	1	1	1
290300802	28	1	2	1	0	0	1	0	1	1	0	0
290301902	30	1	1	0	1	0	1	1	1	0	0	0
290307102	51	1	1	0	1	1	1	1	0	1	0	0
290316402	22	1	1	0	2	1	1	0	0	1	0	1
290317501	30	2	2	0	3	0	1	0	0	0	0	1
290319502	63	1	0	0	1	0	1	1	1	1	0	1
290319802	25	1	2	1	2	0	0	1	1	1	0	1
290323501	54	2	4	1	1	1	1	0	1	1	0	1
290324902	36	1	3	1	1	1	0	1	1	1	0	0
290327201	41	1	1	0	2	1	1	0	0	1	0	1
290333601	39	2	3	1	2	1	1	1	0	1	0	1
290336002	60	2	2	0	2	0	0	1	1	1	0	1

## Sheet: Sheet1
CID
